# Supplementary material for: Rescue of alveolar wall liquid secretion blocks fatal lung injury due to influenza-staphylococcal coinfection
Source: J Clin Invest. 2023 Oct 2;133(19):e163402. doi: 10.1172/JCI163402 (PMC10541650; doi:10.1172/JCI163402)
Supplement: Supporting data values [file jci-133-163402-s156.xlsx]

## Sheet: Fig. 2E
IAV -	IAV +		IAV -	IAV +		IAV -	IAV +
10 min	10 min		30 min	30 min		60 min	60 min
100	100		65.3584	114.8		59.0688	136.292
100	100		63.8623	108.374		25.3953	125.91
100	100		75.0258	116.156		62.8013	130.668
100	100		56.8308	128.976		46.2507	139.554

## Sheet: Fig. 3E
IAV -	IAV -	IAV +	IAV +
Airspace	Dextran	Airspace	Dextran
99.9	97.5	98.9	83.6
99.9	97.5	98.7	87
98.8	97.1	99.5	92
98.7	94.9	98.9	76

## Sheet: Fig. 3F
Buffer	CFTR(inh)-172	Amiloride
58.3	90.8	76.6
22.3	99.8	53.5
68.9	108.1	71.5
48

## Sheet: Fig. 3G
Buffer	Amiloride	Forskolin
132.8	101.1	18.8
125.6	97.5	44.5
125.3	91.8	56.4
134.6

## Sheet: Fig. 3H
Ivacaftor +	Ivacaftor +
Amiloride -	Amiloride +
71.8	49.6
98	58.4
58	55.2
72.4	27.3

## Sheet: Fig. 4B
PBS	IAV
0.0142	0.0145
0.015	0.0135
0.0128	0.0121

## Sheet: Fig. 4C
PBS	IAV
0.0035	0.0047
0.0035	0.005
0.0029	0.0038

## Sheet: Fig. 4D
PBS	IAV
0.2491	0.3233
0.2318	0.3666
0.2229	0.3183

## Sheet: Fig. 4F
Vector	Mutant CFTR
1.5193	0.5463
1.4113	0.907
1.4784	1.2121

## Sheet: Fig. 4G
Vector	Mutant CFTR	Non-mutant CFTR
83.1	15.2	67.3
126.1	27.7	69.8
118.7	46.4	10.6
		10.9

[truncated: 52 more sheets: Fig. 5D, Fig. 5E, Fig. 5H, Fig. 6B, Fig. 6C, Fig. 6E, Fig. 6F, Fig. 7A, Fig. 7B, Fig. 8B, Fig. 8C, Fig. 8D, Fig. 8E, Fig. 9B, Fig. 9C, Fig. 9D, Fig. 9E, Fig. 9F, Fig. 9G, Fig. 10B …]
